# Supplementary material for: Comprehensive analysis of autophagy-related clusters and individual risk model for immunotherapy response prediction in gastric cancer
Source: Front Oncol. 2023 Mar 3;13:1105778. doi: 10.3389/fonc.2023.1105778 (PMC10022822; doi:10.3389/fonc.2023.1105778)
Supplement: Supplementary Table 1 — The baseline information of the patients. [file Table_1.xls]

## Sheet: Table S1
Characteristics	TCGA	GSE15459	GSE34942	GSE62254/ACRG	GSE84437	Tianjin	GSE13861	GSE28541
Age
≤65	158	NA	16	164	282	61	38	25
＞65	189	NA	40	119	149	29	26	15
Gender
Female	124	67	20	98	137	31	19	13
Male	226	124	36	185	294	59	45	27
Stage
Ⅰ	46	31	11	28	NA	0	12	1
Ⅱ	110	29	11	92	NA	24	12	6
Ⅲ	145	72	19	89	NA	22	25	12
Ⅳ	35	59	13	74	NA	44	15	21
Survival status
Alive	204	96	29	148	224	40	35	8
Dead	146	95	27	135	207	50	29	32
