# Supplementary material for: Comprehensive analysis of autophagy-related clusters and individual risk model for immunotherapy response prediction in gastric cancer
Source: Front Oncol. 2023 Mar 3;13:1105778. doi: 10.3389/fonc.2023.1105778 (PMC10022822; doi:10.3389/fonc.2023.1105778)
Supplement: Supplementary Table 2 — The results of Subgroup and risk score of GC samples. [file Table_2.xls]

## Sheet: Table S2
Sample	cluster	Risk.score	Level
GSM1523727	cluster2	-0.210897	Low
GSM1523728	cluster2	-0.0765069	Low
GSM1523729	cluster2	-0.144141	Low
GSM1523744	cluster2	-0.0356897	Low
GSM1523745	cluster2	0.0368662	High
GSM1523746	cluster2	-0.0553441	Low
GSM1523747	cluster2	-0.0990066	Low
GSM1523748	cluster1	-0.113376	Low
GSM1523765	cluster2	-0.117044	Low
GSM1523768	cluster1	0.134805	High
GSM1523769	cluster1	0.0429598	High
GSM1523770	cluster2	-0.0677102	Low
GSM1523771	cluster1	0.304811	High
GSM1523772	cluster1	0.225538	High
GSM1523774	cluster1	0.0971237	High
GSM1523775	cluster2	-0.142781	Low
GSM1523776	cluster2	-0.0809566	Low
GSM1523777	cluster2	-0.101996	Low
GSM1523778	cluster1	0.0727883	High
GSM1523779	cluster2	-0.110586	Low
GSM1523780	cluster2	-0.0386163	Low
GSM1523781	cluster2	-0.175052	Low
GSM1523782	cluster2	-0.0262052	Low
GSM1523783	cluster1	-0.0329096	Low
GSM1523784	cluster1	-0.0508843	Low
GSM1523785	cluster2	-0.0173651	Low
GSM1523786	cluster1	-0.0376198	Low
GSM1523787	cluster2	-0.166506	Low
GSM1523788	cluster1	0.0643392	High
GSM1523789	cluster1	0.0373727	High
GSM1523790	cluster2	0.0294345	High
GSM1523791	cluster2	-0.0940523	Low
GSM1523792	cluster2	-0.159633	Low
GSM1523793	cluster2	-0.0746206	Low
GSM1523794	cluster2	0.0136151	High
GSM1523795	cluster2	0.00339496	High
GSM1523796	cluster1	0.179516	High
GSM1523797	cluster2	-0.033611	Low
GSM1523798	cluster1	0.0489388	High
GSM1523799	cluster2	0.0419797	High
GSM1523800	cluster2	-0.0779435	Low
GSM1523801	cluster2	-0.125049	Low
GSM1523802	cluster2	-0.0828044	Low
GSM1523803	cluster2	-0.054513	Low
GSM1523804	cluster1	-0.0403319	Low
GSM1523805	cluster1	0.0434629	High
GSM1523806	cluster2	-0.0511742	Low
GSM1523807	cluster1	0.0197653	High
GSM1523808	cluster1	0.0192532	High
GSM1523809	cluster2	-0.0642811	Low
GSM1523810	cluster2	0.00178429	High
GSM1523811	cluster2	-0.0571089	Low
GSM1523812	cluster1	0.0345501	High
GSM1523813	cluster2	-0.0428062	Low
GSM1523814	cluster1	0.152886	High
GSM1523815	cluster2	-0.011706	Low
GSM1523816	cluster2	-0.0710575	Low
GSM1523817	cluster1	-0.074909	Low
GSM1523818	cluster2	-0.0504076	Low
GSM1523819	cluster2	-0.00808314	Low
GSM1523820	cluster2	0.00384661	High
GSM1523821	cluster2	-0.119923	Low
GSM1523822	cluster2	-0.0291375	Low
GSM1523823	cluster2	-0.0670014	Low
GSM1523824	cluster2	-0.113263	Low
GSM1523825	cluster2	-0.0192567	Low
GSM1523827	cluster1	0.0363791	High
GSM1523828	cluster1	0.0626537	High
GSM1523830	cluster2	-0.1193	Low
GSM1523832	cluster1	0.0266378	High
GSM1523833	cluster2	-0.149721	Low
GSM1523834	cluster1	0.0897866	High
GSM1523836	cluster1	-0.0495255	Low
GSM1523837	cluster2	-0.144338	Low
GSM1523839	cluster1	0.110345	High
GSM1523840	cluster1	0.013746	High
GSM1523841	cluster2	-0.048312	Low
GSM1523842	cluster2	-0.0864633	Low
GSM1523844	cluster1	0.125873	High
GSM1523845	cluster2	0.120034	High
GSM1523846	cluster1	0.0316716	High
GSM1523847	cluster2	-0.0977843	Low
GSM1523848	cluster1	0.117436	High
GSM1523849	cluster1	0.137244	High
GSM1523850	cluster1	0.174696	High
GSM1523851	cluster2	-0.117723	Low
GSM1523852	cluster1	-0.109038	Low
GSM1523853	cluster2	-0.0624424	Low
GSM1523854	cluster2	0.037592	High
GSM1523855	cluster2	-0.0518569	Low
GSM1523857	cluster1	0.153323	High
GSM1523858	cluster1	0.343773	High
GSM1523859	cluster2	0.0455816	High
GSM1523860	cluster2	-0.0271679	Low
GSM1523861	cluster2	-0.0710015	Low
GSM1523862	cluster1	0.314695	High
GSM1523863	cluster2	-0.0601809	Low
GSM1523864	cluster2	-0.0857484	Low
GSM1523865	cluster2	0.0106551	High
GSM1523866	cluster1	0.159714	High
GSM1523867	cluster2	-0.117867	Low
GSM1523868	cluster2	0.02357	High
GSM1523869	cluster2	-0.0956467	Low
GSM1523870	cluster2	-0.142966	Low
GSM1523871	cluster2	-0.115994	Low
GSM1523872	cluster1	0.14563	High
GSM1523873	cluster2	0.0607467	High
GSM1523874	cluster2	0.0549092	High
GSM1523875	cluster2	-0.108851	Low
GSM1523877	cluster2	-0.142828	Low
GSM1523878	cluster2	0.000584924	High
GSM1523879	cluster2	-0.0404629	Low
GSM1523880	cluster2	-0.0993829	Low
GSM1523881	cluster2	-0.0416607	Low
GSM1523882	cluster2	-0.0595228	Low
GSM1523883	cluster2	-0.0904983	Low
GSM1523884	cluster1	0.0228926	High
GSM1523885	cluster2	-0.0655542	Low
GSM1523887	cluster2	0.0771884	High
GSM1523888	cluster2	0.0169369	High
GSM1523889	cluster2	-0.0584464	Low
GSM1523890	cluster1	-0.0445418	Low
GSM1523891	cluster1	0.10537	High
GSM1523892	cluster2	-0.00923266	Low
GSM1523893	cluster2	-0.00225558	High
GSM1523894	cluster2	-0.0589765	Low
GSM1523895	cluster2	0.0133503	High
GSM1523896	cluster2	0.016604	High
GSM1523897	cluster2	-0.0305683	Low
GSM1523898	cluster2	-0.179798	Low
GSM1523899	cluster2	-0.0440471	Low
GSM1523901	cluster2	-0.0720293	Low
GSM1523903	cluster1	0.011843	High
GSM1523904	cluster2	0.0259108	High
GSM1523906	cluster1	0.0512092	High
GSM1523908	cluster2	0.00595091	High
GSM1523909	cluster2	-0.0860639	Low
GSM1523910	cluster2	-0.126563	Low
GSM1523911	cluster2	0.0410214	High
GSM1523918	cluster1	0.22792	High
GSM1523919	cluster2	-0.0323001	Low
GSM1523920	cluster1	-0.0630951	Low
GSM1523921	cluster2	-0.0828884	Low
GSM1523922	cluster2	0.00299501	High
GSM1523923	cluster2	-0.091466	Low
GSM1523924	cluster1	-0.0554512	Low
GSM1523925	cluster1	-0.0272506	Low
GSM1523926	cluster2	-0.145795	Low
GSM1523927	cluster2	-0.141094	Low
GSM1523928	cluster2	-0.0158912	Low
GSM1523929	cluster2	-0.0662463	Low
GSM1523930	cluster2	0.066645	High
GSM1523931	cluster2	0.0429997	High
GSM1523933	cluster2	-0.0320074	Low
GSM1523934	cluster2	0.0295394	High
GSM1523935	cluster1	0.247106	High
GSM1523936	cluster1	0.0496397	High
GSM1523937	cluster2	0.00228503	High
GSM1523938	cluster1	0.259393	High
GSM1523940	cluster2	0.0130389	High
GSM1523941	cluster2	-0.0233216	Low
GSM1523942	cluster2	-0.0291159	Low
GSM1523943	cluster2	-0.080257	Low
GSM1523944	cluster1	0.214006	High
GSM1523945	cluster1	0.222362	High
GSM1523946	cluster2	0.0119524	High
GSM1523947	cluster2	-0.0996639	Low
GSM1523948	cluster1	0.0799981	High
GSM1523949	cluster1	0.253802	High
GSM1523950	cluster2	-0.183182	Low
GSM1523951	cluster2	0.0463684	High
GSM1523952	cluster2	-0.0553372	Low
GSM1523953	cluster2	-0.243091	Low
GSM1523954	cluster2	-0.324452	Low
GSM1523955	cluster1	-0.0536613	Low
GSM1523957	cluster2	-0.0676982	Low
GSM1523958	cluster1	0.0135015	High
GSM1523959	cluster2	-0.101134	Low
GSM1523960	cluster2	-0.0255554	Low
GSM1523961	cluster2	-0.039486	Low
GSM1523962	cluster1	0.218694	High
GSM1523963	cluster2	-0.0756459	Low
GSM1523964	cluster2	-0.181772	Low
GSM1523965	cluster1	0.171521	High
GSM1523966	cluster2	-0.0561395	Low
GSM1523967	cluster1	-0.0326851	Low
GSM1523968	cluster1	0.266561	High
GSM1523969	cluster1	0.02127	High
GSM1523970	cluster2	-0.0343679	Low
GSM1523971	cluster1	0.103821	High
GSM1523972	cluster2	0.157587	High
GSM1523973	cluster2	-0.10731	Low
GSM1523974	cluster2	0.0998531	High
GSM1523975	cluster1	0.255028	High
GSM1523976	cluster2	-0.08251	Low
GSM1523977	cluster2	0.035562	High
GSM1523978	cluster2	-0.117684	Low
GSM1523979	cluster2	-0.0933061	Low
GSM1523980	cluster1	0.0361237	High
GSM1523982	cluster1	0.212518	High
GSM1523983	cluster2	-0.00639209	Low
GSM1523984	cluster1	0.00264684	High
GSM1523985	cluster2	0.0308095	High
GSM1523986	cluster1	0.0335764	High
GSM1523987	cluster1	-0.0652617	Low
GSM1523988	cluster1	0.349018	High
GSM1523989	cluster1	0.0866903	High
GSM1523990	cluster1	0.157665	High
GSM1523991	cluster2	0.000751253	High
GSM1523992	cluster2	-0.0734953	Low
GSM1523993	cluster1	0.0223265	High
GSM1523994	cluster2	-0.0397236	Low
GSM1523995	cluster2	0.122765	High
GSM1523996	cluster1	-0.00135451	High
GSM1523997	cluster2	-0.0932052	Low
GSM1523998	cluster2	-0.0149872	Low
GSM1523999	cluster2	-0.131186	Low
GSM1524000	cluster1	-0.0275598	Low
GSM1524001	cluster2	-0.102609	Low
GSM1524002	cluster2	-0.0668342	Low
GSM1524003	cluster2	-0.221914	Low
GSM1524004	cluster2	-0.0406807	Low
GSM1524005	cluster2	-0.0939679	Low
GSM1524006	cluster1	0.331219	High
GSM1524007	cluster2	-0.00925173	Low
GSM1524008	cluster2	-0.147934	Low
GSM1524009	cluster1	0.0890191	High
GSM1524010	cluster1	0.0991787	High
GSM1524011	cluster2	-0.187139	Low
GSM1524012	cluster2	-0.0316349	Low
GSM1524013	cluster2	0.0133339	High
GSM1524014	cluster2	0.0159371	High
GSM1524015	cluster2	-0.0987862	Low
GSM1524016	cluster2	-0.0430635	Low
GSM1524017	cluster2	-0.120526	Low
GSM1524018	cluster2	-0.106486	Low
GSM1524019	cluster1	0.0261201	High
GSM1524020	cluster2	-0.0414523	Low
GSM1524021	cluster1	0.0313112	High
GSM1524022	cluster1	0.163254	High
GSM1524023	cluster2	0.0192879	High
GSM1524024	cluster1	0.0562148	High
GSM1524025	cluster2	0.0405505	High
GSM1524026	cluster1	0.131906	High
GSM1524027	cluster2	-0.0267426	Low
GSM1524028	cluster2	-0.055234	Low
GSM1524029	cluster1	0.242085	High
GSM1524030	cluster1	0.304686	High
GSM1524031	cluster2	-0.0551645	Low
GSM1524032	cluster2	-0.0222328	Low
GSM1524033	cluster2	0.0525695	High
GSM1524034	cluster1	-0.0342766	Low
GSM1524035	cluster1	0.221177	High
GSM1524036	cluster2	-0.0683682	Low
GSM1524037	cluster1	0.0380016	High
GSM1524038	cluster2	0.0998174	High
GSM1524039	cluster1	0.1819	High
GSM1524040	cluster2	-0.0349584	Low
GSM1524041	cluster2	-0.0273788	Low
GSM1524042	cluster1	0.144936	High
GSM1524043	cluster2	0.0254981	High
GSM1524044	cluster1	0.0948065	High
GSM1524045	cluster2	-0.000173093	High
GSM1524046	cluster1	0.080937	High
GSM1524047	cluster2	-0.0217776	Low
GSM1524048	cluster2	0.0686244	High
GSM1524049	cluster1	0.0542851	High
GSM1524050	cluster2	-0.0955744	Low
GSM1524051	cluster2	-0.104779	Low
GSM1524052	cluster1	0.167553	High
GSM1524053	cluster2	0.023673	High
GSM1524054	cluster2	-0.138782	Low
GSM1524055	cluster2	0.158771	High
GSM1524056	cluster2	0.0044433	High
GSM1524058	cluster1	0.217973	High
GSM1524059	cluster1	0.187835	High
GSM1524060	cluster2	0.0898576	High
GSM1524061	cluster2	-0.240711	Low
GSM1524062	cluster1	0.264587	High
GSM1524068	cluster2	-0.0205242	Low
GSM1524069	cluster2	-0.17694	Low
GSM1524071	cluster2	-0.0952254	Low
GSM1524072	cluster2	-0.00541362	High
GSM2235556	cluster2	-0.0667271	Low
GSM2235557	cluster2	0.0582341	High
GSM2235558	cluster2	0.0976997	High
GSM2235559	cluster2	0.0472472	High
GSM2235560	cluster1	0.177205	High
GSM2235561	cluster2	0.0662233	High
GSM2235562	cluster2	-0.178137	Low
GSM2235563	cluster2	-0.0396264	Low
GSM2235564	cluster2	-0.0925359	Low
GSM2235565	cluster1	0.261795	High
GSM2235566	cluster2	0.0853961	High
GSM2235567	cluster2	0.123774	High
GSM2235568	cluster2	-0.0657026	Low
GSM2235569	cluster2	-0.099443	Low
GSM2235570	cluster2	0.15671	High
GSM2235571	cluster2	-0.0279735	Low
GSM2235572	cluster1	0.142803	High
GSM2235573	cluster2	0.138343	High
GSM2235574	cluster2	0.0630113	High
GSM2235575	cluster2	-0.0838821	Low
GSM2235576	cluster2	-0.10382	Low
GSM2235577	cluster1	0.13904	High
GSM2235578	cluster2	-0.100035	Low
GSM2235579	cluster2	0.156196	High
GSM2235580	cluster1	0.0657927	High
GSM2235582	cluster2	-0.111485	Low
GSM2235584	cluster2	-0.127317	Low
GSM2235585	cluster2	-0.00731864	Low
GSM2235586	cluster1	0.130632	High
GSM2235587	cluster2	-0.00702778	Low
GSM2235588	cluster1	0.1843	High
GSM2235589	cluster2	-0.112599	Low
GSM2235593	cluster2	-0.176342	Low
GSM2235595	cluster1	0.0456798	High
GSM2235596	cluster2	0.000792583	High
GSM2235597	cluster2	-0.192689	Low
GSM2235598	cluster1	0.0168323	High
GSM2235599	cluster2	-0.0530032	Low
GSM2235600	cluster2	0.0338463	High
GSM2235601	cluster1	0.116021	High
GSM2235602	cluster1	0.0842915	High
GSM2235603	cluster2	-0.0715343	Low
GSM2235604	cluster2	-0.0501953	Low
GSM2235605	cluster2	0.00592287	High
GSM2235606	cluster1	0.0399376	High
GSM2235607	cluster2	0.0700961	High
GSM2235608	cluster2	-0.149299	Low
GSM2235609	cluster1	0.0346268	High
GSM2235610	cluster1	0.159015	High
GSM2235611	cluster2	-0.109916	Low
GSM2235612	cluster1	0.211945	High
GSM2235613	cluster2	-0.131197	Low
GSM2235614	cluster2	-0.0754739	Low
GSM2235615	cluster2	-0.00586077	Low
GSM2235616	cluster2	0.0514661	High
GSM2235617	cluster2	-0.120559	Low
GSM2235618	cluster2	-0.136336	Low
GSM2235619	cluster2	-0.0654111	Low
GSM2235620	cluster2	-0.036541	Low
GSM2235621	cluster2	-0.0479909	Low
GSM2235622	cluster1	0.041756	High
GSM2235623	cluster2	-0.170349	Low
GSM2235624	cluster2	-0.127769	Low
GSM2235625	cluster1	0.0844967	High
GSM2235626	cluster1	0.105451	High
GSM2235627	cluster2	-0.0297013	Low
GSM2235628	cluster1	0.125381	High
GSM2235629	cluster1	0.0712674	High
GSM2235630	cluster1	0.115541	High
GSM2235631	cluster1	0.051028	High
GSM2235632	cluster2	-0.0422107	Low
GSM2235633	cluster1	0.158814	High
GSM2235634	cluster2	-0.127445	Low
GSM2235635	cluster2	-0.0890558	Low
GSM2235636	cluster1	0.125981	High
GSM2235637	cluster2	-0.106131	Low
GSM2235695	cluster2	-0.248078	Low
GSM2235696	cluster2	-0.0642999	Low
GSM2235697	cluster2	0.029	High
GSM2235698	cluster2	-0.0766222	Low
GSM2235699	cluster2	0.0762332	High
GSM2235700	cluster1	0.0429873	High
GSM2235701	cluster2	-0.148746	Low
GSM2235702	cluster1	0.109304	High
GSM2235703	cluster1	0.133305	High
GSM2235704	cluster1	0.0980764	High
GSM2235705	cluster2	-0.0830742	Low
GSM2235706	cluster2	-0.0616441	Low
GSM2235707	cluster2	-0.105559	Low
GSM2235708	cluster2	-0.00557471	High
GSM2235709	cluster2	-0.108642	Low
GSM2235710	cluster1	0.0988131	High
GSM2235711	cluster2	-0.135654	Low
GSM2235712	cluster2	-0.178092	Low
GSM2235713	cluster1	0.1287	High
GSM2235714	cluster2	-0.0971565	Low
GSM2235715	cluster2	-0.0641741	Low
GSM2235716	cluster1	0.0589671	High
GSM2235717	cluster1	0.164219	High
GSM2235718	cluster2	0.0654509	High
GSM2235719	cluster2	-0.00759066	Low
GSM2235720	cluster2	-0.0163172	Low
GSM2235721	cluster2	-0.0317005	Low
GSM2235722	cluster2	0.00144913	High
GSM2235723	cluster2	-0.0883079	Low
GSM2235724	cluster2	0.0875081	High
GSM2235725	cluster2	0.0187561	High
GSM2235726	cluster1	0.105401	High
GSM2235727	cluster2	-0.136398	Low
GSM2235728	cluster1	0.0464853	High
GSM2235729	cluster1	0.10143	High
GSM2235730	cluster2	-0.0705687	Low
GSM2235731	cluster2	-0.306372	Low
GSM2235732	cluster2	0.0759228	High
GSM2235733	cluster2	0.0835627	High
GSM2235734	cluster2	-0.00487747	High
GSM2235735	cluster2	-0.101468	Low
GSM2235736	cluster2	-0.118868	Low
GSM2235737	cluster2	-0.0621149	Low
GSM2235738	cluster2	-0.0551914	Low
GSM2235739	cluster2	-0.064711	Low
GSM2235740	cluster2	-0.169746	Low
GSM2235741	cluster2	-0.00137632	High
GSM2235742	cluster2	0.0124157	High
GSM2235743	cluster2	-0.0580813	Low
GSM2235744	cluster2	-0.0787205	Low
GSM2235745	cluster1	0.230425	High
GSM2235746	cluster1	-0.0663502	Low
GSM2235747	cluster2	-0.00414077	High
GSM2235748	cluster1	0.255278	High
GSM2235749	cluster2	-0.126194	Low
GSM2235750	cluster2	0.047656	High
GSM2235751	cluster2	-0.0627246	Low
GSM2235752	cluster2	-0.151522	Low
GSM2235753	cluster1	0.0080455	High
GSM2235754	cluster1	0.106543	High
GSM2235755	cluster1	0.185289	High
GSM2235756	cluster1	0.0739919	High
GSM2235757	cluster2	0.0894797	High
GSM2235758	cluster2	-0.0753593	Low
GSM2235759	cluster1	0.260624	High
GSM2235760	cluster2	0.00139948	High
GSM2235761	cluster1	0.149128	High
GSM2235762	cluster2	-0.1661	Low
GSM2235763	cluster2	-0.108948	Low
GSM2235764	cluster2	-0.156579	Low
GSM2235765	cluster2	0.094324	High
GSM2235766	cluster2	-0.109098	Low
GSM2235767	cluster1	0.30366	High
GSM2235768	cluster2	0.103781	High
GSM2235769	cluster2	-0.128322	Low
GSM2235770	cluster2	-0.0106746	Low
GSM2235771	cluster1	0.0372723	High
GSM2235772	cluster1	0.0745842	High
GSM2235773	cluster2	0.0665566	High
GSM2235774	cluster2	0.0849282	High
GSM2235775	cluster1	0.0759837	High
GSM2235776	cluster1	0.0700863	High
GSM2235777	cluster2	0.0664863	High
GSM2235778	cluster2	-0.0771335	Low
GSM2235779	cluster2	-0.183959	Low
GSM2235781	cluster2	-0.0744967	Low
GSM2235782	cluster2	0.0555702	High
GSM2235783	cluster2	-0.036822	Low
GSM2235784	cluster2	-0.0917365	Low
GSM2235785	cluster2	-0.11749	Low
GSM2235786	cluster1	0.201968	High
GSM2235787	cluster1	0.124858	High
GSM2235788	cluster2	0.013904	High
GSM2235789	cluster2	-0.0506432	Low
GSM2235790	cluster1	-0.0404728	Low
GSM2235791	cluster1	0.191317	High
GSM2235792	cluster1	0.115645	High
GSM2235793	cluster1	0.169584	High
GSM2235794	cluster1	0.0201968	High
GSM2235795	cluster2	0.00606365	High
GSM2235796	cluster1	0.0484701	High
GSM2235797	cluster2	-0.247632	Low
GSM2235798	cluster2	-0.13186	Low
GSM2235799	cluster2	-0.177411	Low
GSM2235800	cluster1	0.0426865	High
GSM2235801	cluster1	-0.0283567	Low
GSM2235802	cluster2	-0.0697848	Low
GSM2235803	cluster2	-0.0883988	Low
GSM2235804	cluster1	0.101962	High
GSM2235805	cluster1	0.191461	High
GSM2235806	cluster2	-0.116137	Low
GSM2235807	cluster2	-0.0410252	Low
GSM2235808	cluster2	-0.0112357	Low
GSM2235809	cluster2	-0.0655849	Low
GSM2235810	cluster2	-0.12371	Low
GSM2235811	cluster1	-0.00319345	High
GSM2235812	cluster2	-0.124681	Low
GSM2235813	cluster2	-0.0870595	Low
GSM2235814	cluster1	-0.0538016	Low
GSM2235815	cluster2	-0.106064	Low
GSM2235816	cluster2	-0.0998697	Low
GSM2235817	cluster2	0.0994835	High
GSM2235818	cluster2	-0.124368	Low
GSM2235819	cluster2	-0.0660224	Low
GSM2235820	cluster1	0.0112898	High
GSM2235821	cluster2	-0.125215	Low
GSM2235822	cluster2	-0.0900859	Low
GSM2235823	cluster1	0.0725494	High
GSM2235824	cluster1	0.185135	High
GSM2235825	cluster1	0.0646757	High
GSM2235826	cluster2	-0.0604292	Low
GSM2235827	cluster1	0.195268	High
GSM2235828	cluster1	0.011252	High
GSM2235829	cluster2	-0.177512	Low
GSM2235830	cluster2	-0.0663326	Low
GSM2235831	cluster2	-0.0317045	Low
GSM2235837	cluster1	0.00274701	High
GSM2235838	cluster1	0.0693253	High
GSM2235839	cluster1	0.00844359	High
GSM2235840	cluster2	-0.0113659	Low
GSM2235841	cluster1	-0.0590175	Low
GSM2235842	cluster2	-0.0562909	Low
GSM2235843	cluster1	-0.0293428	Low
GSM2235844	cluster2	-0.140852	Low
GSM2235845	cluster2	-0.0730577	Low
GSM2235846	cluster2	-0.0382045	Low
GSM2235847	cluster2	-0.0451325	Low
GSM2235848	cluster1	0.152983	High
GSM2235849	cluster1	-0.0997361	Low
GSM2235850	cluster1	-0.0746468	Low
GSM2235851	cluster2	-0.0872059	Low
GSM2235852	cluster1	-0.0788884	Low
GSM2235853	cluster2	-0.159899	Low
GSM2235854	cluster2	-0.0675945	Low
GSM2235855	cluster1	-0.0167113	Low
GSM2235862	cluster2	-0.0622226	Low
GSM2235863	cluster1	0.150454	High
GSM2235864	cluster2	-0.0342597	Low
GSM2235865	cluster2	-0.0816158	Low
GSM2235866	cluster2	0.0606489	High
GSM2235867	cluster2	0.0264933	High
GSM2235878	cluster2	-0.0596226	Low
GSM2235879	cluster2	0.0453777	High
GSM2235880	cluster2	-0.0545673	Low
GSM2235881	cluster2	-0.130802	Low
GSM2235882	cluster2	0.0536025	High
GSM2235883	cluster1	0.047962	High
GSM2235884	cluster1	0.0450339	High
GSM2235885	cluster2	0.0464378	High
GSM2235886	cluster2	0.0186729	High
GSM2235887	cluster2	-0.0465063	Low
GSM2235888	cluster2	-0.0839934	Low
GSM2235889	cluster2	-0.0855412	Low
GSM2235899	cluster2	-0.00979032	Low
GSM2235900	cluster2	-0.0290029	Low
GSM2235901	cluster2	0.05154	High
GSM2235902	cluster1	0.229893	High
GSM2235903	cluster2	-0.0203313	Low
GSM2235904	cluster2	0.126947	High
GSM2235905	cluster1	0.15281	High
GSM2235906	cluster2	-0.0332387	Low
GSM2235907	cluster2	-0.115007	Low
GSM2235908	cluster2	0.0717818	High
GSM2235909	cluster2	-0.0895563	Low
GSM2235910	cluster2	0.0398641	High
GSM2235921	cluster2	-0.0778111	Low
GSM2235922	cluster2	0.0208789	High
GSM2235923	cluster2	0.0267773	High
GSM2235924	cluster2	-0.0293199	Low
GSM2235925	cluster2	-0.107784	Low
GSM2235926	cluster2	0.0535435	High
GSM2235928	cluster2	0.0437703	High
GSM2235929	cluster1	0.245205	High
GSM2235930	cluster1	0.0393336	High
GSM2235931	cluster2	-0.0459279	Low
GSM2235932	cluster2	-0.149281	Low
GSM2235933	cluster1	0.172495	High
GSM2235934	cluster1	0.0601244	High
GSM2235935	cluster2	0.00264868	High
GSM2235936	cluster2	-0.00484422	High
GSM2235937	cluster2	-0.194026	Low
GSM2235938	cluster2	-0.208355	Low
GSM2235939	cluster1	0.0117529	High
GSM2235940	cluster2	-0.0446826	Low
GSM2235941	cluster2	-0.0685435	Low
GSM2235942	cluster2	-0.223604	Low
GSM2235943	cluster1	0.000612287	High
GSM2235944	cluster1	0.137888	High
GSM2235945	cluster2	0.0505192	High
GSM2235946	cluster2	-0.109778	Low
GSM2235947	cluster2	-0.183415	Low
GSM2235948	cluster1	0.201703	High
GSM2235949	cluster2	-0.0515414	Low
GSM2235950	cluster1	0.284702	High
GSM2235951	cluster1	0.279417	High
GSM2235952	cluster2	-0.0320487	Low
GSM2235953	cluster2	-0.0056383	Low
GSM2235954	cluster2	-0.0851837	Low
GSM2235955	cluster2	-0.048423	Low
GSM2235956	cluster2	-0.1635	Low
GSM2235957	cluster2	-0.0521408	Low
GSM2235958	cluster1	0.1534	High
GSM2235959	cluster2	0.0167324	High
GSM2235960	cluster2	-0.214522	Low
GSM2235961	cluster1	0.131718	High
GSM2235962	cluster2	0.0312828	High
GSM2235963	cluster2	-0.115044	Low
GSM2235964	cluster2	0.0146982	High
GSM2235965	cluster2	0.011937	High
GSM2235966	cluster1	-0.0121093	Low
GSM2235967	cluster2	-0.0513995	Low
GSM2235968	cluster1	0.182071	High
GSM2235969	cluster2	-0.0249555	Low
GSM2235970	cluster2	0.116692	High
GSM2235971	cluster1	0.102881	High
GSM2235972	cluster2	-0.162359	Low
GSM2235973	cluster2	-0.0092439	Low
GSM2235974	cluster2	-0.048016	Low
GSM2235975	cluster2	-0.0766696	Low
GSM2235976	cluster2	0.00774221	High
GSM2235977	cluster2	0.120067	High
GSM2235978	cluster2	-0.00465801	High
GSM2235979	cluster2	-0.00531018	High
GSM2235980	cluster2	-0.0264665	Low
GSM2235981	cluster2	0.0443084	High
GSM2235982	cluster2	0.0633512	High
GSM2235983	cluster1	0.0985452	High
GSM2235984	cluster2	-0.0181819	Low
GSM2235985	cluster2	0.110248	High
GSM2235986	cluster2	-0.122263	Low
GSM2235987	cluster2	0.0123167	High
GSM2235988	cluster2	-0.0764282	Low
GSM2235991	cluster2	0.0601409	High
GSM2235992	cluster2	-0.0546338	Low
GSM2235993	cluster1	0.0562631	High
GSM2235994	cluster1	0.313077	High
GSM2235995	cluster2	-0.147415	Low
GSM2235996	cluster2	0.0513664	High
GSM2235997	cluster2	-0.0169653	Low
GSM2235998	cluster2	-0.0808929	Low
GSM2235999	cluster2	-0.0628597	Low
GSM2236000	cluster2	0.0423567	High
GSM2236001	cluster2	0.0321942	High
GSM2236002	cluster2	-0.179449	Low
GSM2236003	cluster1	0.153057	High
GSM2236004	cluster2	0.0645328	High
GSM2236005	cluster2	-0.0076848	Low
GSM2236006	cluster2	-0.0267363	Low
GSM2236007	cluster2	0.0429132	High
GSM2236008	cluster1	0.21365	High
GSM2236009	cluster1	0.0267547	High
GSM2236010	cluster2	-0.0571001	Low
GSM2236011	cluster1	0.0242648	High
GSM2236012	cluster2	-0.0140035	Low
GSM2236013	cluster2	0.0508163	High
GSM2236014	cluster2	-0.127437	Low
GSM2236015	cluster1	0.22918	High
GSM2236016	cluster2	-0.0837744	Low
GSM2236017	cluster1	0.0465734	High
GSM2236018	cluster1	-0.0354872	Low
GSM2236019	cluster2	-0.0815043	Low
GSM2236020	cluster2	-0.186705	Low
GSM2236021	cluster1	0.346951	High
GSM2236022	cluster2	-0.0598786	Low
GSM2236023	cluster2	-0.0761954	Low
GSM2236024	cluster1	0.0446556	High
GSM2236025	cluster1	0.196035	High
GSM2236026	cluster1	0.219578	High
GSM2236027	cluster1	0.144304	High
GSM2236028	cluster2	-0.106094	Low
GSM2236029	cluster2	-0.109443	Low
GSM2236030	cluster2	-0.0464606	Low
GSM2236031	cluster1	0.14566	High
GSM2236032	cluster2	-0.105027	Low
GSM2236033	cluster2	0.00794419	High
GSM2236034	cluster2	0.0221591	High
GSM2236036	cluster2	-0.165011	Low
GSM2236037	cluster1	0.106381	High
GSM2236038	cluster2	-0.0131127	Low
GSM2236039	cluster2	-0.0640924	Low
GSM2236040	cluster2	-0.387511	Low
GSM2236041	cluster1	0.0504999	High
GSM2236042	cluster2	-0.065983	Low
GSM2236043	cluster2	0.0420013	High
GSM2236044	cluster2	-0.13737	Low
GSM2236045	cluster2	-0.177695	Low
GSM2236046	cluster2	-0.113833	Low
GSM2236047	cluster1	0.141423	High
GSM2236048	cluster2	-0.255154	Low
GSM2236049	cluster1	0.115583	High
GSM2236050	cluster2	0.0481207	High
GSM2236051	cluster1	0.192485	High
GSM2236052	cluster2	-0.0706342	Low
GSM2236053	cluster1	0.218969	High
GSM2236054	cluster1	0.1735	High
GSM2236055	cluster1	-0.0366079	Low
GSM2236056	cluster2	-0.182057	Low
GSM2236057	cluster1	0.0942575	High
GSM2236058	cluster1	0.0436305	High
GSM2236059	cluster1	0.12896	High
GSM2236060	cluster1	0.146831	High
GSM2236061	cluster1	0.0906658	High
GSM2236062	cluster2	-0.01648	Low
GSM2236063	cluster2	0.00189561	High
GSM2236064	cluster2	-0.119048	Low
GSM2236065	cluster1	0.0325402	High
GSM2236066	cluster1	0.0613818	High
GSM2236067	cluster1	-0.00680931	Low
GSM2236068	cluster1	0.225144	High
GSM2236069	cluster2	-0.174506	Low
GSM2236070	cluster2	-0.060408	Low
GSM2236071	cluster2	-0.141777	Low
GSM2236072	cluster2	0.0475057	High
GSM2236073	cluster2	0.128497	High
GSM2236074	cluster2	-0.0246822	Low
GSM2236075	cluster1	0.182028	High
GSM2236076	cluster1	0.147002	High
GSM2236077	cluster2	-0.0833547	Low
GSM2236078	cluster2	-0.164366	Low
GSM2236079	cluster2	-0.0133846	Low
GSM2236080	cluster2	0.134325	High
GSM2236082	cluster1	0.00549993	High
GSM2236083	cluster1	-0.069911	Low
GSM2236084	cluster2	-0.0472688	Low
GSM2236085	cluster2	-0.0555294	Low
GSM2236086	cluster1	0.171476	High
GSM2236087	cluster2	-0.0102529	Low
GSM2236088	cluster2	0.0798846	High
GSM2236089	cluster2	-0.0094702	Low
GSM2236090	cluster1	0.126093	High
GSM2236091	cluster2	0.0205201	High
GSM2236092	cluster2	0.0111284	High
GSM2236093	cluster2	-0.0161827	Low
GSM2236094	cluster2	0.0336306	High
GSM2236095	cluster2	0.047152	High
GSM387789	cluster1	0.148196	High
GSM387791	cluster2	-0.122509	Low
GSM387792	cluster2	-0.0755125	Low
GSM387794	cluster1	0.139096	High
GSM387795	cluster1	0.233028	High
GSM387796	cluster2	-0.110949	Low
GSM387800	cluster2	-0.158369	Low
GSM387801	cluster2	-0.155238	Low
GSM387802	cluster2	-0.146642	Low
GSM387803	cluster2	-0.252761	Low
GSM387804	cluster1	0.201773	High
GSM387805	cluster2	-0.312327	Low
GSM387806	cluster2	-0.0500518	Low
GSM387807	cluster2	-0.0808761	Low
GSM387808	cluster2	-0.0851789	Low
GSM387809	cluster2	-0.0718584	Low
GSM387810	cluster2	-0.128764	Low
GSM387811	cluster2	-0.0810431	Low
GSM387812	cluster2	-0.0366062	Low
GSM387813	cluster2	-0.163163	Low
GSM387814	cluster1	0.0539343	High
GSM387815	cluster2	-0.157991	Low
GSM387816	cluster1	0.150458	High
GSM387817	cluster2	-0.0974482	Low
GSM387818	cluster2	-0.0495425	Low
GSM387819	cluster1	0.131286	High
GSM387820	cluster2	-0.084809	Low
GSM387821	cluster1	-0.0785213	Low
GSM387822	cluster2	-0.0796799	Low
GSM387823	cluster2	0.0108241	High
GSM387824	cluster1	0.161931	High
GSM387825	cluster2	-0.0126421	Low
GSM387826	cluster1	0.141552	High
GSM387827	cluster1	0.176796	High
GSM387828	cluster2	-0.0306631	Low
GSM387829	cluster1	0.0108915	High
GSM387830	cluster2	0.0712767	High
GSM387831	cluster2	-0.0590349	Low
GSM387832	cluster1	0.0340926	High
GSM387833	cluster2	0.0305979	High
GSM387834	cluster1	0.121572	High
GSM387835	cluster2	0.0782872	High
GSM387836	cluster1	0.11695	High
GSM387837	cluster1	0.113647	High
GSM387838	cluster1	0.194687	High
GSM387839	cluster2	-0.0858174	Low
GSM387840	cluster1	0.236313	High
GSM387841	cluster1	0.171494	High
GSM387842	cluster2	0.0431728	High
GSM387843	cluster2	-0.0657237	Low
GSM387845	cluster2	0.0376854	High
GSM387846	cluster2	-0.0522763	Low
GSM387847	cluster1	0.177351	High
GSM387848	cluster1	0.0646211	High
GSM387849	cluster1	0.101186	High
GSM387850	cluster1	0.16896	High
GSM387851	cluster1	0.200607	High
GSM387852	cluster1	0.0523828	High
GSM387853	cluster1	0.206371	High
GSM387854	cluster2	-0.0354212	Low
GSM387855	cluster2	-0.157965	Low
GSM387856	cluster2	0.104418	High
GSM387857	cluster1	0.207644	High
GSM387858	cluster2	0.0544197	High
GSM387859	cluster1	0.0558033	High
GSM387860	cluster2	0.0256093	High
GSM387861	cluster2	-0.0836156	Low
GSM387862	cluster1	0.177473	High
GSM387863	cluster1	0.105402	High
GSM387864	cluster2	-0.191638	Low
GSM387865	cluster1	0.061431	High
GSM387866	cluster1	0.0767644	High
GSM387867	cluster2	-0.0652326	Low
GSM387868	cluster1	0.182031	High
GSM387869	cluster1	0.189053	High
GSM387870	cluster2	0.0405648	High
GSM387871	cluster2	-0.077503	Low
GSM387872	cluster2	-0.0524851	Low
GSM387873	cluster2	-0.159014	Low
GSM387874	cluster1	0.182589	High
GSM387875	cluster1	0.188374	High
GSM387876	cluster1	0.15485	High
GSM387877	cluster2	-0.0139408	Low
GSM387878	cluster1	0.0347994	High
GSM387879	cluster2	-0.0829397	Low
GSM387880	cluster1	0.089462	High
GSM387881	cluster1	0.126692	High
GSM387882	cluster2	-0.0712406	Low
GSM387883	cluster2	-0.0123139	Low
GSM387884	cluster2	-0.162836	Low
GSM387885	cluster2	-0.0780368	Low
GSM387886	cluster2	-0.0518769	Low
GSM387887	cluster1	0.0230746	High
GSM387888	cluster1	0.0895993	High
GSM387889	cluster2	0.0458829	High
GSM387890	cluster2	-0.217945	Low
GSM387891	cluster1	-0.0537857	Low
GSM387892	cluster2	0.0497499	High
GSM387893	cluster1	9.60514e-05	High
GSM387894	cluster2	-0.058075	Low
GSM387895	cluster2	-0.0172745	Low
GSM387896	cluster2	-0.0145892	Low
GSM387897	cluster2	-0.0421228	Low
GSM387898	cluster1	0.265702	High
GSM387899	cluster1	0.0960587	High
GSM387900	cluster2	-0.118875	Low
GSM387901	cluster2	-0.0488241	Low
GSM387902	cluster2	0.0214556	High
GSM387903	cluster2	-0.211292	Low
GSM387904	cluster2	-0.129132	Low
GSM387905	cluster1	0.0902372	High
GSM387906	cluster1	0.0514038	High
GSM387907	cluster2	-0.106345	Low
GSM387908	cluster2	0.0503496	High
GSM387909	cluster1	0.11064	High
GSM387910	cluster2	-0.0111725	Low
GSM387911	cluster1	0.00504887	High
GSM387912	cluster2	-0.0914466	Low
GSM387913	cluster2	-0.120913	Low
GSM387914	cluster2	0.099773	High
GSM387915	cluster1	0.118764	High
GSM387916	cluster2	-0.19898	Low
GSM387917	cluster2	0.00162639	High
GSM387918	cluster2	-0.111476	Low
GSM387919	cluster1	0.140135	High
GSM387920	cluster2	-0.122868	Low
GSM387922	cluster2	-0.216733	Low
GSM387923	cluster2	0.0530811	High
GSM387924	cluster2	-0.0354976	Low
GSM387925	cluster1	0.045061	High
GSM387926	cluster2	-0.0357311	Low
GSM387927	cluster2	0.0390519	High
GSM387928	cluster2	-0.120552	Low
GSM387929	cluster1	0.158481	High
GSM387930	cluster2	-0.0960468	Low
GSM387931	cluster1	0.132484	High
GSM387932	cluster2	-0.0856482	Low
GSM387933	cluster1	0.0586182	High
GSM387934	cluster2	0.0321066	High
GSM387935	cluster2	-0.0780125	Low
GSM387936	cluster1	0.13333	High
GSM387938	cluster2	-0.0209588	Low
GSM387939	cluster2	-0.125123	Low
GSM387940	cluster1	0.0865665	High
GSM387941	cluster2	0.0219443	High
GSM387942	cluster1	0.0882419	High
GSM387943	cluster1	0.150249	High
GSM387944	cluster2	-0.28067	Low
GSM387945	cluster2	0.0281926	High
GSM387946	cluster2	-0.00499852	High
GSM387947	cluster1	0.0728413	High
GSM387948	cluster2	-0.0511874	Low
GSM387949	cluster2	-0.139437	Low
GSM387950	cluster1	0.151678	High
GSM387951	cluster2	-0.161362	Low
GSM387952	cluster2	-0.175601	Low
GSM387953	cluster2	0.0875655	High
GSM387954	cluster2	0.082068	High
GSM387955	cluster2	0.037789	High
GSM387956	cluster2	-0.0628008	Low
GSM387957	cluster2	0.00600405	High
GSM387958	cluster2	-0.0614438	Low
GSM387959	cluster2	0.0249356	High
GSM387960	cluster1	0.188635	High
GSM387961	cluster2	0.000717323	High
GSM387962	cluster1	0.0794053	High
GSM387963	cluster2	-0.0114718	Low
GSM387964	cluster2	-0.174705	Low
GSM387965	cluster2	-0.02575	Low
GSM387966	cluster2	-0.232205	Low
GSM387967	cluster1	0.0394929	High
GSM387968	cluster2	-0.109604	Low
GSM387969	cluster1	0.0242987	High
GSM387970	cluster2	0.0330569	High
GSM387971	cluster2	-0.0369741	Low
GSM387972	cluster2	-0.129563	Low
GSM387973	cluster2	-0.0166952	Low
GSM387974	cluster2	-0.281001	Low
GSM387975	cluster2	-0.0316258	Low
GSM387976	cluster2	-0.00886779	Low
GSM387977	cluster2	-0.114825	Low
GSM387978	cluster1	0.152058	High
GSM387979	cluster2	0.0251566	High
GSM387980	cluster2	0.0655448	High
GSM387981	cluster2	0.0100417	High
GSM387982	cluster2	-0.111825	Low
GSM387983	cluster1	0.123409	High
GSM387984	cluster2	-0.121159	Low
GSM387985	cluster2	-0.134548	Low
GSM387986	cluster2	-0.0841472	Low
GSM387987	cluster2	-0.0744014	Low
GSM858082	cluster2	-0.00972567	Low
GSM858083	cluster2	-0.161097	Low
GSM858084	cluster2	-0.0851034	Low
GSM858085	cluster2	-0.0860654	Low
GSM858086	cluster2	-0.0432373	Low
GSM858087	cluster2	0.119458	High
GSM858088	cluster2	-0.0443942	Low
GSM858089	cluster1	0.24845	High
GSM858090	cluster1	0.203682	High
GSM858091	cluster1	0.224685	High
GSM858092	cluster2	-0.00432339	High
GSM858093	cluster2	-0.186486	Low
GSM858094	cluster2	-0.0098013	Low
GSM858095	cluster2	-0.116778	Low
GSM858096	cluster1	0.0841565	High
GSM858097	cluster2	0.00909705	High
GSM858098	cluster2	-0.0666969	Low
GSM858099	cluster2	-0.0609079	Low
GSM858100	cluster1	0.0863192	High
GSM858101	cluster2	-0.104698	Low
GSM858102	cluster2	-0.151471	Low
GSM858103	cluster2	-0.059725	Low
GSM858104	cluster1	0.118454	High
GSM858105	cluster2	0.0206928	High
GSM858106	cluster1	0.107331	High
GSM858107	cluster1	0.0699362	High
GSM858108	cluster2	-0.198525	Low
GSM858109	cluster2	-0.185556	Low
GSM858110	cluster1	-0.0357915	Low
GSM858111	cluster2	0.0351199	High
GSM858112	cluster2	-0.0117192	Low
GSM858113	cluster2	-0.108123	Low
GSM858114	cluster1	0.128183	High
GSM858115	cluster2	-0.0897269	Low
GSM858116	cluster2	-0.0909401	Low
GSM858117	cluster2	0.0283423	High
GSM858118	cluster1	0.10773	High
GSM858119	cluster1	0.227624	High
GSM858120	cluster2	-0.046539	Low
GSM858121	cluster1	0.0734842	High
GSM858122	cluster2	-0.214538	Low
GSM858123	cluster2	-0.0024136	High
GSM858124	cluster2	0.00688605	High
GSM858125	cluster1	0.0192706	High
GSM858126	cluster2	-0.158016	Low
GSM858127	cluster1	0.0283081	High
GSM858128	cluster2	-0.140422	Low
GSM858129	cluster2	-0.0424459	Low
GSM858130	cluster1	0.273602	High
GSM858131	cluster2	-0.0282084	Low
GSM858132	cluster2	-0.0637867	Low
GSM858133	cluster2	0.00117726	High
GSM858134	cluster2	0.00806554	High
GSM858135	cluster1	0.138791	High
GSM858136	cluster1	0.107486	High
GSM858137	cluster2	0.097262	High
TCGA-3M-AB46-01A	cluster2	-0.0388267	Low
TCGA-B7-5818-01A	cluster2	0.0612144	High
TCGA-B7-A5TI-01A	cluster2	0.00520838	High
TCGA-B7-A5TJ-01A	cluster2	-0.0233284	Low
TCGA-B7-A5TK-01A	cluster1	0.0701387	High
TCGA-B7-A5TN-01A	cluster2	0.0613982	High
TCGA-BR-4187-01A	cluster1	0.0909439	High
TCGA-BR-4191-01A	cluster1	0.11029	High
TCGA-BR-4201-01A	cluster1	0.0396652	High
TCGA-BR-4253-01A	cluster2	-0.0365747	Low
TCGA-BR-4256-01A	cluster1	0.133053	High
TCGA-BR-4257-01A	cluster2	0.0112765	High
TCGA-BR-4267-01A	cluster2	-0.00388955	High
TCGA-BR-4279-01A	cluster1	0.127555	High
TCGA-BR-4280-01A	cluster2	-0.19204	Low
TCGA-BR-6452-01A	cluster2	0.065108	High
TCGA-BR-6453-01A	cluster1	-0.00835155	Low
TCGA-BR-6455-01A	cluster2	0.0718482	High
TCGA-BR-6456-01A	cluster1	0.231021	High
TCGA-BR-6457-01A	cluster1	0.182377	High
TCGA-BR-6458-01A	cluster2	0.159194	High
TCGA-BR-6563-01A	cluster1	0.0585421	High
TCGA-BR-6564-01A	cluster1	0.307086	High
TCGA-BR-6565-01A	cluster2	0.117124	High
TCGA-BR-6566-01A	cluster2	-0.0501444	Low
TCGA-BR-6705-01A	cluster1	0.219752	High
TCGA-BR-6707-01A	cluster2	-0.0680467	Low
TCGA-BR-6709-01A	cluster1	0.161536	High
TCGA-BR-6710-01A	cluster1	-0.0768189	Low
TCGA-BR-6801-01A	cluster2	0.050463	High
TCGA-BR-6802-01A	cluster2	0.00348005	High
TCGA-BR-6803-01A	cluster1	0.217916	High
TCGA-BR-6852-01A	cluster2	0.0168475	High
TCGA-BR-7196-01A	cluster1	0.172653	High
TCGA-BR-7197-01A	cluster2	0.0129293	High
TCGA-BR-7704-01A	cluster2	0.00134726	High
TCGA-BR-7707-01A	cluster2	-0.037518	Low
TCGA-BR-7715-01A	cluster2	0.0874025	High
TCGA-BR-7716-01A	cluster2	0.160743	High
TCGA-BR-7717-01A	cluster2	0.0370476	High
TCGA-BR-7722-01A	cluster2	-0.0399192	Low
TCGA-BR-7723-01A	cluster1	0.0606446	High
TCGA-BR-7851-01A	cluster2	0.0347412	High
TCGA-BR-7901-01A	cluster1	0.16342	High
TCGA-BR-7957-01A	cluster1	0.148964	High
TCGA-BR-7958-01A	cluster2	0.0722933	High
TCGA-BR-7959-01A	cluster1	0.128871	High
TCGA-BR-8058-01A	cluster1	0.0771973	High
TCGA-BR-8059-01A	cluster1	0.131041	High
TCGA-BR-8060-01A	cluster1	0.122018	High
TCGA-BR-8077-01A	cluster2	-0.106952	Low
TCGA-BR-8080-01A	cluster1	0.151239	High
TCGA-BR-8081-01A	cluster2	0.0403763	High
TCGA-BR-8284-01A	cluster1	0.0820662	High
TCGA-BR-8286-01A	cluster2	-0.000797127	High
TCGA-BR-8289-01A	cluster2	0.087095	High
TCGA-BR-8291-01A	cluster1	0.0925534	High
TCGA-BR-8295-01A	cluster2	-0.0202453	Low
TCGA-BR-8296-01A	cluster2	0.0095517	High
TCGA-BR-8297-01A	cluster1	0.215415	High
TCGA-BR-8361-01A	cluster2	-0.120516	Low
TCGA-BR-8364-01A	cluster1	0.217652	High
TCGA-BR-8365-01A	cluster1	0.203137	High
TCGA-BR-8366-01A	cluster2	0.114529	High
TCGA-BR-8367-01A	cluster1	0.0879841	High
TCGA-BR-8368-01A	cluster2	-0.0806913	Low
TCGA-BR-8369-01A	cluster1	0.0314664	High
TCGA-BR-8371-01A	cluster1	0.161099	High
TCGA-BR-8372-01A	cluster2	0.0427173	High
TCGA-BR-8373-01A	cluster1	0.0192551	High
TCGA-BR-8380-01A	cluster1	0.212199	High
TCGA-BR-8381-01A	cluster2	0.107936	High
TCGA-BR-8382-01A	cluster2	-0.071613	Low
TCGA-BR-8384-01A	cluster1	0.224841	High
TCGA-BR-8483-01A	cluster2	-0.0316668	Low
TCGA-BR-8484-01A	cluster2	0.012791	High
TCGA-BR-8485-01A	cluster2	0.0112756	High
TCGA-BR-8487-01A	cluster2	-0.0437235	Low
TCGA-BR-8588-01A	cluster1	0.0474056	High
TCGA-BR-8589-01A	cluster2	-0.0827557	Low
TCGA-BR-8590-01A	cluster1	0.0781075	High
TCGA-BR-8591-01A	cluster2	-0.00721376	Low
TCGA-BR-8592-01A	cluster1	0.161799	High
TCGA-BR-8676-01A	cluster2	-0.177864	Low
TCGA-BR-8677-01A	cluster1	0.117874	High
TCGA-BR-8678-01A	cluster2	0.0852755	High
TCGA-BR-8680-01A	cluster2	0.0323912	High
TCGA-BR-8682-01A	cluster1	0.0159312	High
TCGA-BR-8683-01A	cluster1	0.0976186	High
TCGA-BR-8686-01A	cluster1	0.0468334	High
TCGA-BR-8687-01A	cluster2	-0.0950123	Low
TCGA-BR-8690-01A	cluster2	-0.0305195	Low
TCGA-BR-A44T-01A	cluster1	0.0371375	High
TCGA-BR-A44U-01A	cluster2	-0.14098	Low
TCGA-BR-A4CS-01A	cluster2	-0.128984	Low
TCGA-BR-A4IV-01A	cluster1	0.257807	High
TCGA-BR-A4J4-01A	cluster2	0.0539858	High
TCGA-BR-A4J5-01A	cluster1	0.102538	High
TCGA-BR-A4J6-01A	cluster2	-0.0900119	Low
TCGA-BR-A4J7-01A	cluster1	0.0891281	High
TCGA-BR-A4J8-01A	cluster2	-0.0774545	Low
TCGA-BR-A4J9-01A	cluster1	0.204373	High
TCGA-BR-A4PF-01A	cluster2	-0.124421	Low
TCGA-BR-A4QL-01A	cluster2	-0.311865	Low
TCGA-CD-5798-01A	cluster1	0.258073	High
TCGA-CD-5799-01A	cluster2	-0.0412703	Low
TCGA-CD-5800-01A	cluster2	0.0912638	High
TCGA-CD-5801-01A	cluster2	-0.0704599	Low
TCGA-CD-5803-01A	cluster1	0.23731	High
TCGA-CD-5813-01A	cluster1	0.149957	High
TCGA-CD-8524-01A	cluster2	0.124712	High
TCGA-CD-8525-01A	cluster2	-0.0176562	Low
TCGA-CD-8526-01A	cluster2	0.124925	High
TCGA-CD-8527-01A	cluster2	0.0416995	High
TCGA-CD-8528-01A	cluster2	0.0222419	High
TCGA-CD-8529-01A	cluster1	0.16175	High
TCGA-CD-8530-01A	cluster1	0.137872	High
TCGA-CD-8531-01A	cluster2	0.0510535	High
TCGA-CD-8532-01A	cluster2	0.0641726	High
TCGA-CD-8533-01A	cluster2	-0.00834819	Low
TCGA-CD-8534-01A	cluster1	-0.109397	Low
TCGA-CD-8535-01A	cluster2	0.0291505	High
TCGA-CD-A486-01A	cluster2	0.0782219	High
TCGA-CD-A487-01A	cluster2	-0.0173628	Low
TCGA-CD-A489-01A	cluster1	0.193329	High
TCGA-CD-A48A-01A	cluster2	-0.168528	Low
TCGA-CD-A48C-01A	cluster2	0.0320999	High
TCGA-CD-A4MG-01A	cluster2	-0.109047	Low
TCGA-CD-A4MH-01A	cluster2	-0.230045	Low
TCGA-CG-4301-01A	cluster1	0.0819864	High
TCGA-CG-4305-01A	cluster2	0.0332728	High
TCGA-CG-4306-01A	cluster2	-0.085808	Low
TCGA-CG-4436-01A	cluster2	-0.0848921	Low
TCGA-CG-4437-01A	cluster2	0.068244	High
TCGA-CG-4438-01A	cluster2	0.0180704	High
TCGA-CG-4440-01A	cluster2	-0.0474263	Low
TCGA-CG-4441-01A	cluster2	0.00742159	High
TCGA-CG-4443-01A	cluster2	-0.116894	Low
TCGA-CG-4444-01A	cluster2	-0.0632741	Low
TCGA-CG-4460-01A	cluster1	-0.0029054	High
TCGA-CG-4465-01A	cluster2	-0.0603978	Low
TCGA-CG-4466-01A	cluster2	-0.149549	Low
TCGA-CG-4469-01A	cluster2	-0.138199	Low
TCGA-CG-4475-01A	cluster1	0.115732	High
TCGA-CG-4477-01A	cluster1	0.0158567	High
TCGA-CG-5717-01A	cluster1	0.158836	High
TCGA-CG-5718-01A	cluster2	0.0152037	High
TCGA-CG-5719-01A	cluster2	0.112438	High
TCGA-CG-5720-01A	cluster2	-0.0715061	Low
TCGA-CG-5721-01A	cluster2	0.0471465	High
TCGA-CG-5722-01A	cluster2	0.0743808	High
TCGA-CG-5723-01A	cluster2	-0.0496007	Low
TCGA-CG-5724-01A	cluster2	-0.0198999	Low
TCGA-CG-5725-01A	cluster2	0.0973243	High
TCGA-CG-5726-01A	cluster2	-0.135428	Low
TCGA-CG-5732-01A	cluster2	0.034253	High
TCGA-CG-5734-01A	cluster2	-0.108546	Low
TCGA-D7-5577-01A	cluster2	0.00438181	High
TCGA-D7-5578-01A	cluster2	0.0319653	High
TCGA-D7-6519-01A	cluster2	0.00294579	High
TCGA-D7-6520-01A	cluster2	0.0876734	High
TCGA-D7-6521-01A	cluster1	0.0858749	High
TCGA-D7-6522-01A	cluster1	0.152042	High
TCGA-D7-6524-01A	cluster1	0.106196	High
TCGA-D7-6525-01A	cluster2	0.145698	High
TCGA-D7-6526-01A	cluster2	0.0396544	High
TCGA-D7-6527-01A	cluster2	-0.0199605	Low
TCGA-D7-6528-01A	cluster2	-0.0166531	Low
TCGA-D7-6815-01A	cluster2	-0.00848471	Low
TCGA-D7-6818-01A	cluster1	0.132383	High
TCGA-D7-6822-01A	cluster2	0.140726	High
TCGA-D7-8570-01A	cluster2	0.0498901	High
TCGA-D7-8572-01A	cluster1	0.0937436	High
TCGA-D7-8573-01A	cluster2	-0.139812	Low
TCGA-D7-8574-01A	cluster1	0.0545085	High
TCGA-D7-8575-01A	cluster1	0.0107767	High
TCGA-D7-8576-01A	cluster2	-0.0546545	Low
TCGA-D7-8578-01A	cluster1	0.100823	High
TCGA-D7-8579-01A	cluster1	0.0861909	High
TCGA-D7-A4YU-01A	cluster1	0.0394666	High
TCGA-D7-A4YX-01A	cluster2	-0.0584647	Low
TCGA-D7-A4Z0-01A	cluster1	-0.0782699	Low
TCGA-D7-A6EV-01A	cluster2	0.0230512	High
TCGA-D7-A6EX-01A	cluster1	0.0219961	High
TCGA-D7-A6EY-01A	cluster2	0.00753569	High
TCGA-D7-A6EZ-01A	cluster2	0.000357993	High
TCGA-D7-A6F0-01A	cluster2	0.0439915	High
TCGA-D7-A6F2-01A	cluster2	-0.0663823	Low
TCGA-D7-A747-01A	cluster1	0.201309	High
TCGA-D7-A748-01A	cluster1	0.0476741	High
TCGA-D7-A74A-01A	cluster2	-0.17743	Low
TCGA-EQ-8122-01A	cluster2	0.0691915	High
TCGA-F1-6874-01A	cluster2	-0.0131261	Low
TCGA-F1-6875-01A	cluster2	0.0543225	High
TCGA-F1-A448-01A	cluster1	-0.0481671	Low
TCGA-F1-A72C-01A	cluster2	-0.0475	Low
TCGA-FP-7735-01A	cluster2	0.0386596	High
TCGA-FP-7829-01A	cluster2	0.00599212	High
TCGA-FP-7916-01A	cluster1	0.0759057	High
TCGA-FP-7998-01A	cluster1	0.112594	High
TCGA-FP-8099-01A	cluster2	-0.0215225	Low
TCGA-FP-8209-01A	cluster1	0.2775	High
TCGA-FP-8210-01A	cluster1	0.173978	High
TCGA-FP-8211-01A	cluster2	-0.0712055	Low
TCGA-FP-8631-01A	cluster2	0.0329379	High
TCGA-FP-A4BF-01A	cluster1	-0.00277575	High
TCGA-FP-A8CX-01A	cluster2	-0.178885	Low
TCGA-FP-A9TM-01A	cluster2	-0.179489	Low
TCGA-HF-7132-01A	cluster1	0.0137026	High
TCGA-HF-7133-01A	cluster2	0.0537339	High
TCGA-HF-7134-01A	cluster2	0.0556911	High
TCGA-HF-A5NB-01A	cluster2	-0.0903312	Low
TCGA-HJ-7597-01A	cluster2	-0.0452259	Low
TCGA-HU-8238-01A	cluster2	-0.230097	Low
TCGA-HU-8244-01A	cluster2	-0.113229	Low
TCGA-HU-8249-01A	cluster2	-0.0640222	Low
TCGA-HU-8602-01A	cluster2	0.026201	High
TCGA-HU-8604-01A	cluster2	-0.0444068	Low
TCGA-HU-8608-01A	cluster2	0.0760963	High
TCGA-HU-8610-01A	cluster2	0.0414603	High
TCGA-HU-A4G2-01A	cluster2	-0.109616	Low
TCGA-HU-A4G3-01A	cluster2	-0.271525	Low
TCGA-HU-A4G8-01A	cluster2	-0.12953	Low
TCGA-HU-A4G9-01A	cluster2	-0.315326	Low
TCGA-HU-A4GC-01A	cluster2	-0.109212	Low
TCGA-HU-A4GD-01A	cluster2	-0.259817	Low
TCGA-HU-A4GF-01A	cluster2	0.0211527	High
TCGA-HU-A4GH-01A	cluster2	0.00320348	High
TCGA-HU-A4GJ-01A	cluster1	-0.0820091	Low
TCGA-HU-A4GP-01A	cluster2	-0.112248	Low
TCGA-HU-A4GQ-01A	cluster1	-0.0359535	Low
TCGA-HU-A4GT-01A	cluster2	-0.157525	Low
TCGA-HU-A4GU-01A	cluster2	-0.127227	Low
TCGA-HU-A4GX-01A	cluster2	-0.186239	Low
TCGA-HU-A4GY-01A	cluster1	-0.00922543	Low
TCGA-HU-A4H0-01A	cluster2	-0.0674642	Low
TCGA-HU-A4H2-01A	cluster2	-0.168058	Low
TCGA-HU-A4H3-01A	cluster2	-0.115439	Low
TCGA-HU-A4H4-01A	cluster2	-0.132658	Low
TCGA-HU-A4H5-01A	cluster2	-0.0691009	Low
TCGA-HU-A4H6-01A	cluster2	-0.141533	Low
TCGA-HU-A4H8-01A	cluster2	-0.219469	Low
TCGA-HU-A4HB-01A	cluster1	-0.0924059	Low
TCGA-HU-A4HD-01A	cluster2	-0.0276117	Low
TCGA-IN-7806-01A	cluster2	-0.0676864	Low
TCGA-IN-7808-01A	cluster1	-0.00113137	High
TCGA-IN-8462-01A	cluster1	0.0267472	High
TCGA-IN-8663-01A	cluster2	0.0374019	High
TCGA-IN-A6RI-01A	cluster2	-0.0976403	Low
TCGA-IN-A6RJ-01A	cluster2	-0.0497656	Low
TCGA-IN-A6RL-01A	cluster2	-0.0276861	Low
TCGA-IN-A6RN-01A	cluster2	-0.059078	Low
TCGA-IN-A6RR-01A	cluster2	-0.119132	Low
TCGA-IN-A6RS-01A	cluster2	-0.107705	Low
TCGA-IN-A7NR-01A	cluster2	-0.0650985	Low
TCGA-IN-A7NT-01A	cluster2	0.0171729	High
TCGA-IN-A7NU-01A	cluster2	-0.00489124	High
TCGA-IN-AB1V-01A	cluster1	0.00739286	High
TCGA-IN-AB1X-01A	cluster2	-0.0805422	Low
TCGA-IP-7968-01A	cluster2	0.0466523	High
TCGA-KB-A6F7-01A	cluster2	-0.0229039	Low
TCGA-KB-A93G-01A	cluster1	0.105797	High
TCGA-KB-A93H-01A	cluster2	-0.244103	Low
TCGA-KB-A93J-01A	cluster2	-0.0510793	Low
TCGA-MX-A5UG-01A	cluster1	0.0788823	High
TCGA-MX-A5UJ-01A	cluster1	-0.00758758	Low
TCGA-MX-A663-01A	cluster1	0.126822	High
TCGA-MX-A666-01A	cluster2	-0.0298373	Low
TCGA-R5-A7O7-01A	cluster2	-0.147274	Low
TCGA-R5-A7ZE-01B	cluster2	0.023314	High
TCGA-R5-A7ZF-01A	cluster2	-0.141438	Low
TCGA-R5-A7ZI-01A	cluster2	-0.134612	Low
TCGA-R5-A7ZR-01A	cluster2	-0.214038	Low
TCGA-R5-A805-01A	cluster1	-0.0665127	Low
TCGA-RD-A7BS-01A	cluster1	0.00996986	High
TCGA-RD-A7BT-01A	cluster2	-0.163356	Low
TCGA-RD-A7BW-01A	cluster1	0.201302	High
TCGA-RD-A7C1-01A	cluster2	-0.104992	Low
TCGA-RD-A8MV-01A	cluster2	-0.0354664	Low
TCGA-RD-A8MW-01A	cluster2	-0.00489646	High
TCGA-RD-A8N0-01A	cluster1	-0.106003	Low
TCGA-RD-A8N1-01A	cluster1	-0.0286405	Low
TCGA-RD-A8N2-01A	cluster1	0.265662	High
TCGA-RD-A8N4-01A	cluster1	0.216527	High
TCGA-RD-A8N5-01A	cluster1	-0.0563708	Low
TCGA-RD-A8N6-01A	cluster1	0.0414846	High
TCGA-RD-A8N9-01A	cluster1	0.0226922	High
TCGA-RD-A8NB-01A	cluster1	0.0319498	High
TCGA-SW-A7EA-01A	cluster2	-0.159391	Low
TCGA-SW-A7EB-01A	cluster1	-0.0864847	Low
TCGA-VQ-A8DT-01A	cluster2	-0.155105	Low
TCGA-VQ-A8DU-01A	cluster2	-0.112781	Low
TCGA-VQ-A8DV-01A	cluster2	-0.102002	Low
TCGA-VQ-A8DZ-01A	cluster2	0.00121749	High
TCGA-VQ-A8E0-01A	cluster2	0.0356964	High
TCGA-VQ-A8E2-01A	cluster2	0.0714636	High
TCGA-VQ-A8E3-01A	cluster2	-0.0402742	Low
TCGA-VQ-A8E7-01B	cluster2	-0.013419	Low
TCGA-VQ-A8P2-01A	cluster2	-0.211684	Low
TCGA-VQ-A8P3-01A	cluster2	-0.17516	Low
TCGA-VQ-A8P5-01A	cluster2	-0.0627091	Low
TCGA-VQ-A8P8-01A	cluster1	-0.097932	Low
TCGA-VQ-A8PB-01A	cluster2	-0.139148	Low
TCGA-VQ-A8PC-01A	cluster2	-0.090784	Low
TCGA-VQ-A8PD-01A	cluster1	-0.0321562	Low
TCGA-VQ-A8PE-01A	cluster2	-0.0157306	Low
TCGA-VQ-A8PF-01A	cluster2	-0.0155504	Low
TCGA-VQ-A8PH-01A	cluster2	-0.00328553	High
TCGA-VQ-A8PJ-01A	cluster2	0.0291972	High
TCGA-VQ-A8PK-01A	cluster2	0.0213543	High
TCGA-VQ-A8PM-01A	cluster1	-0.0851234	Low
TCGA-VQ-A8PO-01A	cluster2	-0.10686	Low
TCGA-VQ-A8PP-01A	cluster2	-0.0512577	Low
TCGA-VQ-A8PQ-01A	cluster1	0.0431161	High
TCGA-VQ-A8PU-01A	cluster2	-0.0659592	Low
TCGA-VQ-A8PX-01A	cluster2	-0.146706	Low
TCGA-VQ-A91A-01A	cluster1	0.0671443	High
TCGA-VQ-A91D-01A	cluster2	-0.0694663	Low
TCGA-VQ-A91E-01A	cluster2	-0.215133	Low
TCGA-VQ-A91K-01A	cluster2	-0.0226032	Low
TCGA-VQ-A91N-01A	cluster2	-0.104411	Low
TCGA-VQ-A91Q-01A	cluster1	0.0114265	High
TCGA-VQ-A91S-01A	cluster2	-0.0770983	Low
TCGA-VQ-A91U-01A	cluster2	-0.0453617	Low
TCGA-VQ-A91V-01A	cluster2	-0.12302	Low
TCGA-VQ-A91X-01A	cluster2	-0.240173	Low
TCGA-VQ-A91Y-01A	cluster1	0.154685	High
TCGA-VQ-A91Z-01A	cluster2	-0.00633732	Low
TCGA-VQ-A922-01A	cluster2	0.00424754	High
TCGA-VQ-A924-01A	cluster2	-0.0599629	Low
TCGA-VQ-A925-01A	cluster2	-0.0635779	Low
TCGA-VQ-A927-01A	cluster2	-0.197446	Low
TCGA-VQ-A928-01A	cluster1	-0.0214496	Low
TCGA-VQ-A92D-01A	cluster2	-0.0752666	Low
TCGA-VQ-A94O-01A	cluster2	-0.0460714	Low
TCGA-VQ-A94P-01A	cluster1	0.219837	High
TCGA-VQ-A94R-01A	cluster2	-0.089571	Low
TCGA-VQ-A94T-01A	cluster2	-0.0612389	Low
TCGA-VQ-A94U-01A	cluster1	-0.0609327	Low
TCGA-VQ-AA64-01A	cluster2	0.140299	High
TCGA-VQ-AA68-01A	cluster2	-0.0481334	Low
TCGA-VQ-AA69-01A	cluster2	-0.103332	Low
TCGA-VQ-AA6A-01A	cluster2	-0.0552513	Low
TCGA-VQ-AA6D-01A	cluster2	-0.0574827	Low
TCGA-VQ-AA6F-01A	cluster2	-0.123294	Low
TCGA-VQ-AA6G-01A	cluster2	-0.101287	Low
TCGA-VQ-AA6J-01A	cluster2	0.0711228	High
TCGA-VQ-AA6K-01A	cluster2	-0.06607	Low
TCGA-ZA-A8F6-01A	cluster1	0.0418395	High
TCGA-ZQ-A9CR-01A	cluster1	0.0375708	High
