# Supplementary material for: Comprehensive analysis of autophagy-related clusters and individual risk model for immunotherapy response prediction in gastric cancer
Source: Front Oncol. 2023 Mar 3;13:1105778. doi: 10.3389/fonc.2023.1105778 (PMC10022822; doi:10.3389/fonc.2023.1105778)
Supplement: Supplementary Table 3 — The OR of deferentially mutating genes in patients of the low- and the high-risk groups. [file Table_3.xls]

## Sheet: Table S3
Hugo_Symbol	Low Riskscore	High Riskscore	pval	OR(95%CI)
PLEC	32	14	0.00134615	2.93962478343358(1.45458045356936,6.22114319709806)
SACS	33	16	0.00305528	2.64209081262112(1.34563422798283,5.3776411464076)
KMT2C	30	14	0.00337585	2.71506996219869(1.33307448555238,5.77793403967454)
RYR1	33	17	0.0054484	2.47224661264937(1.27278831404971,4.9567029576363)
PCLO	43	26	0.00674657	2.15892484741304(1.21920848281934,3.88252785679932)
KMT2D	36	21	0.00896842	2.1817756522505(1.17404285630089,4.14101387525057)
FAT4	42	26	0.00969554	2.09149078989891(1.17851259990697,3.76794428146238)
MUC16	63	47	0.0110213	1.81980008133053(1.1249063384988,2.95942062976849)
OBSCN	39	24	0.0117337	2.07923664218832(1.15052054312322,3.82096050293774)
ANK3	30	17	0.0178185	2.1975569016893(1.11816621467277,4.44393966040593)
CSMD3	52	38	0.0200195	1.78457548586252(1.06944132144481,2.99876846678764)
SYNE1	52	38	0.0200195	1.78457548586252(1.06944132144481,2.99876846678764)
LAMA1	30	18	0.0285044	2.06334340081571(1.06003120651383,4.11688349928612)
