# Supplementary material for: Comprehensive analysis of autophagy-related clusters and individual risk model for immunotherapy response prediction in gastric cancer
Source: Front Oncol. 2023 Mar 3;13:1105778. doi: 10.3389/fonc.2023.1105778 (PMC10022822; doi:10.3389/fonc.2023.1105778)
Supplement: Supplementary Table 4 — The expression correlation of target protein-coding genes and prognostic genes, assessed using Pearson correlation analysis. [file Table_4.xls]

## Sheet: Table S4
gene_name1	gene_name2	cor_r	pvalue
HSPB8	NR3C1	0.583792	1.31031e-120
PEA15	ABL1	0.545317	1.94163e-102
GABARAPL1	NR3C1	0.526695	1.84816e-94
PEA15	NR3C1	0.522967	6.38013e-93
HSPB8	PLK1	-0.493924	1.43226e-81
GABARAPL1	PLK1	-0.459503	1.84138e-69
HSPB8	ABL1	0.451122	1.02327e-66
HSPB8	HDAC1	-0.435527	8.26504e-62
GABARAPL1	ABL1	0.412234	6.09346e-55
GABARAPL1	HDAC1	-0.368569	1.88167e-43
PEA15	PLK1	-0.352527	1.18446e-39
HSPB8	SLC7A11	-0.325999	7.76863e-34
PEA15	HDAC1	-0.318545	2.65482e-32
BNIP3	NR3C1	0.292127	3.30645e-27
GABARAPL1	ERBB2	-0.276844	1.70526e-24
PEA15	SLC7A11	-0.270629	1.93645e-23
HSPB8	ERBB2	-0.241634	7.15518e-19
HSPB8	VEGFA	-0.236637	3.83665e-18
HSPB8	ATP1A1	-0.236435	4.1023e-18
BNIP3	HDAC1	-0.226494	1.03131e-16
PEA15	JUN	0.224484	1.9436e-16
HSPB8	JUN	0.223985	2.27248e-16
GABARAPL1	HDAC2	-0.210559	1.32794e-14
GABARAPL1	JUN	0.201428	1.81368e-13
GABARAPL1	ATP1A1	-0.197576	5.26763e-13
BNIP3	ABL1	0.197339	5.62078e-13
HSPB8	PRDX5	-0.197046	6.08851e-13
PEA15	PRDX5	-0.184949	1.49386e-11
PEA15	ERBB2	-0.176024	1.38521e-10
PEA15	ATP1A1	-0.171006	4.6118e-10
